# Supplementary material for: Design and Synthesis of Actin-Targeting 10-Phenoxy Cytochalasan Analogues: Balancing Cytotoxicity and Migrastatic Activity
Source: ACS Med Chem Lett. 2026 Jan 9;17(2):409–15. doi: 10.1021/acsmedchemlett.5c00629 (PMC12907919; doi:10.1021/acsmedchemlett.5c00629)
Supplement: Supplementary file 1 [file ml5c00629_si_001.zip]

Archive with 4 entries (4 files):
- B.2 U2OS_50uM_12e_treatment_video.avi
- A.1_U2OS_10uM_control_video.avi
- A.2 U2OS_10uM_12e_treatment_video.avi
- B.1 U2OS_50uM_control_video.avi
